# Supplementary material for: Rectus diastasis repair with and without mesh at 1 year: randomized clinical trial
Source: Br J Surg. 2025 Nov 25;112(11):znaf231. doi: 10.1093/bjs/znaf231 (PMC12646141; doi:10.1093/bjs/znaf231)
Supplement: znaf231_Supplementary_Data [file znaf231_supplementary_data.zip]

Archive with 4 entries (4 files):
- CONSORT checklist.docx
- Study protocol.docx
- Supplementary Tables_proof read.docx
- Supplementary_Material.docx
